# Supplementary material for: Litter Management Practices and House-Soiling in Italian Cats
Source: Animals (Basel). 2023 Jul 22;13(14):2382. doi: 10.3390/ani13142382 (PMC10376366; doi:10.3390/ani13142382)
Supplement: Supplementary file 1 [file animals-13-02382-s001.zip]

Archive with 1 entries (1 files):
- animals-2486827-supplementary.pdf
